# Supplementary material for: A Complex-Type N-Glycan-Specific Lectin Isolated from Green Alga Halimeda borneensis Exhibits Potent Anti-Influenza Virus Activity
Source: Int J Mol Sci. 2024 Apr 15;25(8):4345. doi: 10.3390/ijms25084345 (PMC11050134; doi:10.3390/ijms25084345)
Supplement: Supplementary file 1 [file ijms-25-04345-s001.zip]

Archive with 1 entries (1 files):
- ijms-2947223-supplementary.pdf
